# Supplementary material for: Fluorinated Multi-Walled Carbon Nanotubes Coated Separator Mitigates Polysulfide Shuttle in Lithium-Sulfur Batteries
Source: Materials (Basel). 2023 Feb 22;16(5):1804. doi: 10.3390/ma16051804 (PMC10004040; doi:10.3390/ma16051804)
Supplement: Supplementary file 1 [file materials-16-01804-s001.zip]

Archive with 1 entries (1 files):
- materials-2119264-supplementary.pdf
